# Supplementary material for: Use of network pharmacology and molecular docking to explore the mechanism of action of curcuma in the treatment of osteosarcoma
Source: Sci Rep. 2023 Jun 13;13:9569. doi: 10.1038/s41598-023-36687-z (PMC10264376; doi:10.1038/s41598-023-36687-z)
Supplement: Supplementary file 1 — Supplementary Tables. [file 41598_2023_36687_MOESM1_ESM.xlsx]

## Sheet: Sheet2
Supplementary Table S1: The 270 targets associated with active ingredients
Anticancer active ingredients in turmeric	predicted targets
curcumin	MAOA, APP, EP300, PTGES, TLR9, BACE1, TOP2A, GLO1, NFE2L2, ALOX5PTGS1, IKBKG, IKBKB, CHUK, EGFR, HSD17B3, STAT3, HSD11B1, AKT1, GSK3B, CA7, CA6, CA12, CA14, CA9, CA5A, ABCC1, CHEK1, PDK1, WEE1, TOP1, RAF1, BRAF, CA2, CA1, GCGR, MMP14, AURKB, SERPINE1, RPS6KB1, AURKA, CDK2, CCNA2, CCNA1, TYR, AGTR1, NOX4, BMP1, MMP13, ADAM17, CELA1, PREP, GRIK1, MMP8, CXCR2, ALPL, MELK, IMPDH1, IMPDH2, CFD, SPHK2,…
Ar-turmerone	MGLL, CHRM1, CYP19A1, DRD2, DRD4, SRD5A1, OPRL1, GRM1, P2RX7, PREP, HCRTR2, EPHX2, MPO, C5AR1, HTR2C, GRM5, CACNA1B, CHRM2, CHRM3, AKR1C3, HSD17B2, MTNR1A, MTNR1B, PTGDR2, KCNN4, KCNA3, HCRTR1, EPHX1, GABRB3, GABRG2, GABRA5, GABRA2, GABRA1, GABRA3, GABRA6, TSPO, MC4R, FCGR1A, NQO2, CRHR1, FNTB, FNTA, LTA4H, CTSH, CTSC, CTSF, CTSK, CTSS, CTSV, CTSB, PIK3CB, PIK3CA, PSENEN, NCSTN, APH1A, PSEN1, APH…
α-turmerone	CYP19A1, PGR, AR, SRD5A1, EPHX1, BRD4, MTNR1A, MTNR1B, CHRNB4, CHRNA3, CHRM2, CHRM1, GRM5, GRM1, EPHX2, CHRM4, ADRA2A, HTR1B, ADRA2C, HRH2, HTR1D, CHRM5, DRD1, HTR1A, DRD2, DRD4, SLC6A2, ADRA1D, HTR2A, HTR2C, ADRA1A, HRH1, DRD3, CHRM3, CTSK, HTR7, HTR6, MAOB, P2RX7, MC4R, TSPO, PABPC1, AKR1C3, MAOA, CYP17A1, TDO2, CACNA1B, HCRTR2, MMP13, HCRTR1, NQO2, ABCG2, GABRB3, GABRA3, GABRA1, GABRA2, GABRA5…
β-turmerone	CYP19A1, SRD5A1, PGR, AR, SRD5A2, SERPINA6, SHBG, CYP17A1, FABP1, NR1I2, HSD17B3, NR1I3, SLC6A3, PTGS1, HSD11B1, SIGMAR1, NR3C1, MTNR1A, MTNR1B, OPRL1, FAAH, TOP2A, TNF, MAOA, MAOB, TSPO, CACNA1B, CHRM1, GRM5, CENPE, BRD4, CHRNB4, CHRNA3, CTSK, AKT1, NQO2, NR3C2, PSEN2, PSENEN, NCSTN, APH1A, PSEN1, APH1B, MC4R, HTR2A, HTR2C, EPHX2, TRPV1, CHRM4, ADRA2A, HTR1B, ADRA2C, HRH2, HTR1D, CHRM5, DRD1, HT…
curdione	CYP19A1, CTSD, PTGS1, CCR5, TRPV1, FAAH, MTNR1A, MTNR1B, SIGMAR1, CTSK, CTSS, CTSB, AR, CTSL, ACE, P2RX7, EPHX2, PARP1, PSEN2, PSENEN, NCSTN, APH1A, PSEN1, APH1B, GABRB3, GABRA6, GABRA3, GABRA5, GABRA1, GABRA2, GABRG2, PIN1, CTSC, CHRM1, MAOB, SERPINA6, SHBG, NR1I2, CYP17A1, FABP1, CYP51A1, MC4R, NQO2, EPHX1, SRD5A1, HTR2B, CHRM4, CHRM5, CHRM3, PPARG, F2, PRSS1, CDC25A, BRD4, FAP, GABRB2, SIRT2, …
cyclocurcumin	STAT3, RAF1, BRAF, SYK, GCGR, LTB4R, ALOX12, CHEK2, AURKA, MCL1, TOP2A, CCNA1, CCNA2, CDK2, PDK1, HSD17B2, HDAC1, MELK, DNM1, HSD17B3, HSD17B1, HDAC8, TOP1, ALDH2, NOX4, TYR, SAE1, UBA2, CDK1, CHEK1, WEE1, CXCR2, ADAM17, MMP14, CDK1, CCNB1, CDK2, CDK3, CCNE1, SERPINE1, ESR1, AGTR1, ESR2, TERT, ALPL, AURKB, RPS6KB1, PIK3CA, ROCK2, ROCK1, GRK2, FLT3
germacrone	GLI2, GLI1, CYP19A1, ADH1A, ACHE, ALOX5, CHRM2, CHRM1, TRPV1, GRM5, EPHX1, P2RX7, MTNR1A, MTNR1B, CTSK, CTSL, CTSB
furanodiene	SLC6A4, SLC6A3, HSD11B1, NLRP3, SLC6A2, CHRM2, CHRM1, CTSK, CTSL, CTSB, MGLL
curcumol	SLC6A3, SIGMAR1, SLC6A2, SLC6A4, PARP1, MDM2, TRPV3, CHRM4, CHRM2, OPRM1, OPRD1, OPRK1, ADRA2C, HSD17B2, NR3C1, PTK2B, IDO1, KCNA5, P2RX7, NR3C2, PGR, HCRTR2, HCRTR1, HRH3, HRH4
calebin A	CA7, CA6, CA12, CA9, CA13, CA5B, TTR, MET, CA2, CA1, CA14, CA5A, DYRK1B, APP, CAMK2A, DYRK1A, DYRK2, ALOX5, NOX4, TLR4, DNM1, MAOB, NFE2L2, HSD11B1, EGFR, PTGS1, ABCC1, CCR5, F10, HDAC2, HDAC8, HDAC10, ERBB2
Furanodienone	NLRP3, PTGS2, NOS2, HSD11B1, CTSK, CTSL, CTSB, HCRTR1, PREP, PABPC1, SLC6A4, SLC6A3, CHRM2, CHRM1, APP
Supplementary Table S2:The targets associated with OS
PharmKrb-OS	genecards-OS	OMIM-OS
ABRA	TP53	RB1
ACTA1	CHEK2	TP53
ACTC1	RB1	CHEK2
ARAF	ATRX	P53
ARAFPS	RECQL4	RAD53
ARF1	MDM2	LFS1
ASPSCR1	CDKN2A	CHK2
BMP10	MIR140	BCC7
BRAF	FOS	CDS1
BRAFP1	OS9	BMFS5
CAV3	CDK4	LFS2
CAVIN4	BGLAP
CKMT2	MTAP
CRK	SPARC
CRKL	AKT1
CSAG1	EZR
CTDSP2	IDH1
EDN1	COPS3
EP300	PTH1R
EWSR1	RUNX2
FAU	GNAS
FES	SQSTM1
FGF4	FOSB
FGR	MIR34A
FOS	GATA1
FOSB	WRN
FUS	IGF1R
HRAS	ERBB2
ITGB1	IDH2
KIT	MYC
KLHL41	FOXC2-AS1
KRAS	SLC19A1
KRASP1	WRAP53
KRT19	HIF1A
LMAN1	CDKN1A
LYN	MYCN
MAF	MMP2
MAFA	RPS19
MAFB	RPL11
MAFF	RPL5
MAFG	TNFSF11
MAFK	SATB2
MMP2	MMP9
MOS	MALAT1
MYBPC3	RPS10
MYH16	RPS20
MYH2	RPS24
MYH4	IL6
MYH6	BAX
MYH7	ABCB1
MYL1	IGF1
MYL12A	RPS15A
MYL2	PTH
MYL3	ESR1
MYLK2	SPP1
MYO18B	EXT2
MYOZ2	BMP2
MYPN	CASP3
NEB	RPS29
NEURL2	RPS7
OS9	ERCC2
PIH1D3	IGF2
PROX1	CD99
PTHLH	E2F1
RMST	TUG1
SAGE1	PTHLH
SKI	VDR
SRC	JUN
SS18	RPL15
SS18L1	RPL18
SS18L2	RPL35
SSAV1	RPL35A
SSAV1L	RPL27
SSX1	RPS26
SSX10	RPL26
SSX2	RPS17
SSX2B	RPL31
SSX2IP	RPS27
SSX3	RPS28
SSX4	TSR2
SSX4B	ADA2
SSX5	TNF
SSX6	VEGFA
SSX7	CTNNB1
SSX8	WT1
SSX9	DIPK1A
SYNE1	RPS10-NUDT3
TCAP	ERVFRD-3
TIMP4	TNFSF10
TNNI3	EXT1
TNNT2	TNFRSF11B
TPM1	IBSP
TRPC1	DHFR
TTN	CYCS
XIRP1	MEG3
YES1	LMNA
YESP	BCL2
	SOX4
	PTEN
	SNRNP25
	IGFBP5
	SP7
	HOTAIR
	EWSR1
	PVT1
	FRZB
	EGFR
	EGF
	XRN1
	ABCC1
	H19
	CCND1
	CDH11
	DANCR
	MAPK14
	PRIM1
	TUSC7
	TGFB1
	NKIRAS1
	IQCG
	DBA2
	UCA1
	SOX2-OT
	HULC
	NEAT1
	ANXA5
	TSPAN31
	ALPP
	XIST
	MIR133A1
	CSF3
	SNHG12
	MIR95
	ZEB1-AS1
	DCN
	KCNMB4
	RBL1
	STAT3
	CASC2
	GAS5
	SATB2-AS1
	CD274
	MIR210
	RBL2
	EWSAT1
	BCAR4
	CDKN2B-AS1
	ZNF687
	ENO2
	H3-3B
	PMP22
	CREB3L1
	SNHG1
	CXCR4
	SERPINA3
	CCAT1
	NNT-AS1
	LOC730101
	HIF1A-AS2
	FAM180A
	LINC00161
	IGFBP6
	TSC2
	BMP1
	LSAMP
	PARP1
	H3-3A
	MIR21
	CD34
	PACERR
	CCAT2
	NELL1
	CD36
	FENDRR
	MIR210HG
	HOTTIP
	LUCAT1
	H2AC18
	IL11
	RAPH1
	IGFBP3
	ANAPC1
	HNF1A-AS1
	FBN1
	PANDAR
	LINC00901
	HMGB1
	HOXA11-AS
	PGR
	CCNB3
	TNFRSF11A
	BANCR
	E2F4
	CT70
	RECQL5
	PCNA
	MELTF
	NOTCH1
	CCNG1
	TNFRSF10D
	KMT2E-AS1
	MYHAS
	TMIGD3
	RAD51
	MIR181C
	MAPK1
	MAPK7
	PLXDC1
	EBF2
	LNCRNA-ATB
	CDK1
	PCAT1
	PDB4
	PTGS2
	MIR34AHG
	FAU
	EGFR-AS1
	E2F5
	MTOR
	CHEK1
	PDCD1
	SYP
	USP6
	PARTICL
	BBS9
	RECK
	FAS
	CASP8
	BMP6
	MIR139
	CDK6
	MIR199A1
	CAV1
	MET
	CCNA2
	CCNE1
	FRS2
	CALCA
	MME
	LGALS1
	MIR188
	ROCK1
	CDKN1B
	MIR539
	RBIS
	MIR548J
	C4B-AS1
	ATP8A1
	VGLL3
	SMAD4
	APAF1
	MYOG
	SKP2
	C1orf116
	TERT
	BRCA1
	CTDSP2
	MIR214
	TWIST1
	KRAS
	EMILIN1
	EZH2
	MIR542
	COL1A1
	MIR34C
	MIR143
	MIR503
	CDH1
	NKX3-2
	BMI1
	S100A4
	CDK2
	YAP1
	SP1
	CDKN2B
	SERPINF1
	EXO1
	MIR335
	GRM4
	ALPL
	MIR142
	VEGFC
	TYMS
	HELLS
	SOST
	WWOX
	XPC
	MIR155
	VCP
	PIM1
	MIR17
	MIR129-1
	MALINC1
	MMP13
	APEX1
	MSH6
	GSTP1
	HSPA4
	SERPINE1
	FGF2
	HRAS
	MIR9-1
	BRCA2
	CCN1
	BIRC5
	ERCC3
	CDKN1C
	MGMT
	CD44
	PPARG
	MATN4
	ATM
	MIR145
	BLM
	GSK3B
	EP300
	E2F3
	GADD45A
	MIR150
	MAPK8
	MIR221
	KDM4C
	CXCL8
	CCNB1
	PPM1D
	PIK3CA
	IL11RA
	IFNG
	DUX4
	DUX4L8
	DUX4L1
	DUX4L7
	MIR6859-1
	E2F2
	ERCC1
	NOB1
	IL1B
	ID2
	ZEB1
	KHDRBS3
	MIR125A
	CCND3
	SOX9
	MSH2
	MIR129-2
	HDAC1
	CCL2
	HSP90AA1
	BCL6
	ACAN
	MIR29B1
	CCN2
	RAF1
	WNT5A
	PRDM2
	RLN2
	CD68
	ITGAV
	MIR193A
	MTG2
	SIRT1
	MIR494
	MIR491
	PTK2
	TRAF6
	PDGFB
	DDB2
	CXCL12
	MIR149
	ITGB1
	AKAP12
	TGFBR1
	H19-ICR
	PRL
	PATZ1
	DKK1
	GLI2
	ESR2
	MMP14
	PLAU
	PECAM1
	TP73
	TRIM14
	ADCY10
	CCND2
	MIR206
	MIR22
	PTCH1
	ETV6
	L2HGDH
	SRC
	PRKDC
	PSMD10
	MTDH
	PHLDA2
	RMI2
	ZNF395
	RPL7A
	ZNRF3
	MIR338
	DNMT1
	NR3C1
	MKI67
	MIR217
	RELA
	VTN
	BCL2L1
	SOX2
	STK11
	KRT7
	CA8
	MIR15B
	FEN1
	BRIP1
	RECQL
	MTHFR
	IL1A
	NFATC2
	FLII
	LCOR
	TMEM33
	DYNC1LI2
	MIR9-3HG
	MIR183
	MDM4
	JAK2
	MIR451A
	MIR16-1
	TIMP2
	TIMP1
	MIR27A
	KITLG
	MIR320A
	LINC01194
	PMS2
	CEBPB
	MCL1
	TOP3A
	RMI1
	ROR2
	MIR195
	RPA1
	RPS16
	MIR29A
	MIR483
	AURKB
	ATAD2
	BMP4
	THBS1
	IL1RN
	FASLG
	MIR34B
	HAS2
	RAD52
	MMP3
	SNHG16
	RPS3
	KDR
	CLUAP1
	MIR181B1
	MIR196A1
	SIX1
	VIM
	CTLA4
	HK2
	IGFBP4
	TP63
	BECN1
	ITGA2
	KRT5
	KRT8
	CD79A
	DLX5
	CD2
	CALD1
	RPN1
	DLG2
	OSGEP
	KRT20
	TRIM37
	CD5
	SPTLC3
	KIFC3
	NFE2L3
	MPP2
	SPN
	RNF130
	RGL2
	ZNF133
	NPNT
	S100A16
	CCDC80
	FSCB
	CRYZL1
	SSX1
	UHRF1BP1
	ZSCAN26
	ZNF321P
	HCG18
	MIR656
	MIR4786
	ERBB4
	CDH2
	CTTN
	CSF1
	TGFB2
	HMGN5
	IL3
	AR
	IKBKB
	P2RX7
	RPS11
	XIAP
	SMAD2
	IGF2BP3
	EFNA4
	CDC25A
	LRP5
	MTA1
	TFRC
	MIR26A1
	SLC2A1
	NFKBIA
	HMGA2
	SMARCB1
	PLAUR
	MIR223
	NF2
	MIR144
	GSTM1
	MIR29B2
	ERCC5
	DNA2
	SLC20A2
	KIF2A
	RARA
	UHRF1
	CYP19A1
	MRE11
	FGF1
	KEAP1
	MMP1
	ACKR3
	EDN1
	KIT
	MIR375
	MICA
	S100A6
	FASN
	CNR1
	PHB1
	MIR101-1
	GH1
	GSTT1
	TRPV1
	FLI1
	CDKN2C
	RBBP7
	MRC2
	CDK11B
	ATF2
	CREBBP
	ADORA3
	MIR506
	BDKRB1
	IGF2R
	MYOD1
	BAMBI
	RPL4
	MIR198
	FN1
	MAPK3
	SNAI1
	ACP5
	FOXM1
	NFKB1
	MIR25
	EPOR
	PIK3CG
	BIRC7
	MIR30A
	TOP2A
	HDAC4
	LOX
	NPM1
	PENK
	KDM5B
	MIR133B
	PLK1
	KLF4
	DLEU1
	ERCC4
	PROM1
	OS4
	GLI1
	WIF1
	MIR200C
	FGFR3
	CDC20
	MIR194-1
	DES
	HAVCR2
	MIR19A
	COL3A1
	MIR1-1
	STMN1
	COL18A1
	ADM
	MIR132
	ADAMTS17
	CMTM8
	MIR203A
	ARID4A
	MCM7
	NCL
	RPLP2
	EPAS1
	KCNH1
	TIMP3
	RASSF1
	KLRK1
	MIR15A
	STAT1
	DHX9
	CCDC26
	IL10
	MIR455
	MUS81
	CASP9
	SNAI2
	HES1
	RAD51D
	MIR342
	ALDOA
	PDGFRB
	NES
	HSPA5
	TGFA
	MIR212
	YBX1
	GDI2
	ADAMTS6
	TASOR2
	ECT2
	MIR141
	CTSB
	MIR497
	IMPDH2
	SMAD1
	LOC110013312
	DKC1
	RPL21
	TINF2
	TERC
	BDNF-AS
	MIR492
	MIR498
	KISS1
	MAP3K5
	PRKAA1
	IFI16
	IFNA1
	MIR124-1
	NOTCH2
	MIR29C
	LUC7L2
	ROCK2
	WNT1
	RAB22A
	MIR10B
	FGFR1
	CCN3
	ESRRA
	NME1
	CDK14
	MIR152
	RHOA
	LTA
	MLH1
	OSM
	BMP7
	SND1
	MIR184
	MIR20A
	MIR16-2
	SLPI
	CRAT
	MIR126
	POSTN
	PDPN
	TXNRD2
	MAD2L1
	GHR
	MIR93
	MIR100
	MIR429
	AGPAT2
	CASR
	GSTM3
	CCL5
	FOXO1
	AIFM1
	MIR148A
	LIF
	TAGLN
	CEBPA
	HSP90B1
	CUL4B
	KNG1
	ING1
	MIR340
	NRP2
	KLF6
	BHLHE41
	MIR181A1
	MIR101-2
	MIR138-1
	MIR106A
	PTTG1
	FBXW7
	XRCC6
	CFLAR
	FBL
	RPS8
	MIR137
	MIR194-2
	DICER1-AS1
	MIR211
	BARD1
	RAD51C
	MIR122
	GDF2
	TET2
	ERCC6
	FAM111B
	PIF1
	USB1
	CYC1
	PRKCG
	MIR138-2
	MIR664A
	ABCC3
	CCR5
	CASP7
	KCNMA1
	RB1CC1
	MTR
	SHMT1
	NACA
	ELK1
	TNFRSF10B
	MIR33B
	B2M
	EPHA2
	FOLR1
	ZEB2
	PKM
	MIR485
	YY1
	PRKAR1A
	MEN1
	PHLDB1
	HGF
	CASP1
	MIR199B
	MIR224
	MIR384
	GNL3
	IL6R
	MUC1
	MIF
	MIR199A2
	MIR421
	CBX4
	BMP3
	TNC
	IL2
	SOX5
	MIR377
	NDRG1
	LINC00628
	PTPRC
	PHEX
	XRCC3
	MIR204
	MIR26B
	NRP1
	SDC2
	LPAR1
	ITGA3
	CNMD
	TKT
	MNAT1
	JAG1
	LDHA
	IDO1
	MIR326
	MIR202
	MIR410
	FGFR2
	MIR301A
	MIR449A
	HSPD1
	CDK9
	ITGB3
	TGM2
	PLOD1
	METTL3
	MIR185
	MIR134
	FOXD2-AS1
	MIR363
	NORAD
	MCM10
	MIR107
	FAP
	NAMPT
	XPA
	TNFRSF10A
	MGP
	MIR24-1
	MIR381
	ABCG2
	SIRT6
	CYP3A4
	IFNB1
	MIR330
	MIR671
	MIR422A
	PLAAT3
	MMP11
	XRCC5
	DDX11
	FGF7
	EID1
	MIR96
	ABL1
	SMARCA4
	PAX3
	MAP2K1
	XPO1
	COPS5
	FER1L4
	MIR130A
	CRNDE
	MIR216A
	MIR300
	EIF2AK2
	BIRC3
	LEP
	PDGFA
	TRIM21
	MIR4458
	MYB
	DEK
	ATF4
	HSPG2
	CBX3
	CCNC
	NR1I2
	PTGS1
	MIR31
	ITGA6
	CRYAB
	LUM
	WWTR1
	KLF8
	MIR874
	MIR1301
	DDX5
	AURKA
	PLCB1
	LPAR3
	CHUK
	VCAN
	NF1
	SHH
	MUTYH
	PALB2
	SUFU
	PMAIP1
	TCHP
	MIR605
	LFS3
	SMARCA2
	CSF2
	SOX18
	COL2A1
	NOG
	SST
	MAP2K4
	EIF4E
	TXN2
	GDF10
	CREB1
	CYP27B1
	CTBP1
	RBPJ
	MIR1908
	EPO
	PPARGC1A
	TRIAP1
	CCL3
	FLT4
	EFNB1
	SNHG4
	PLPPR5-AS1
	IL17RA
	DKK3
	GAPDH
	SMAD3
	PADI4
	SCUBE3
	MIR98
	ALOX5AP
	POU2F1
	DDB1
	CUL4A
	TCF4
	MIR18A
	MIR708
	MIR186
	NFE2L2
	FNDC5
	MIR486-1
	MIR329-1
	CCEPR
	RBBP8
	TIAM1
	GFRA1
	NFIB
	NKD1
	MIR372
	MIR448
	RPS6KB1
	ANXA2
	ITGB4
	CD9
	MCAM
	CYP24A1
	SOD2
	PLK2
	THORLNC
	PRKCA
	YWHAZ
	IL18
	WNT5B
	PTBP1
	EFNA1
	CXCL14
	MIR26A2
	MIR181A2
	MIR361
	MEPE
	FOXC2
	SPRY4
	UBE2T
	DIRAS3
	HDAC9
	EFEMP1
	TRAF4
	RAB10
	CNOT1
	HOXB9
	IL33
	CDCA4
	KCNQ1OT1
	TMPO-AS1
	MIR33A
	PRDX1
	BCL2L11
	TFDP1
	DUSP1
	ENPP1
	SPHK1
	ELAVL1
	MIR92A1
	DSCAM-AS1
	LIMK1
	ASS1
	CDH5
	KDM4B
	LGALS3
	TFAM
	ISG20
	TP53INP1
	MIR146B
	MIR505
	LINC01116
	LINC00858
	MIR645
	ZFAS1
	APC
	CXADR
	E2F6
	HDAC2
	PGF
	CTSD
	MAPK9
	FDPS
	ATG5
	ATG7
	F3
	ARHGAP35
	CERNA2
	SETD2
	RNF168
	OXT
	CGB3
	HSPB1
	SMO
	PAK1
	NME2
	HUWE1
	SPOP
	ADAM8
	HOXA5
	HOXB7
	UBD
	SPOCD1
	MIR17HG
	SNHG20
	MIR488
	MELTF-AS1
	ITGA5
	DPP4
	IL1R1
	BIRC2
	TGFBI
	IL12A
	PHC3
	CCN4
	OIP5-AS1
	MIR590
	MIR187
	GHET1
	FTL
	ADAMTSL1
	VWF
	DDIT3
	SHOX
	EPHA7
	DYRK1B
	CD40LG
	FOXP1
	MEF2D
	SATB1
	SENP1
	BRD7
	PDCD4
	MT2A
	CTHRC1
	IGF2BP1
	SART1
	CD276
	URGCP
	TMEM45B
	MIR191
	MIR30C1
	MIR370
	MIR182
	LINC00324
	MIR30C2
	MIR328
	HAGLR
	WWOX-AS1
	SRF
	MIR564
	CAT
	PTK2B
	TRPS1
	PF4
	MIR135B
	MIR215
	TOP1
	COMT
	RET
	AXL
	ICAM1
	PDK1
	EIF2S1
	RANBP9
	SASH1
	BRMS1
	DCAF11
	MIR125B1
	MIR432
	MIR548C
	BID
	CTSL
	OXTR
	CDH13
	NBN
	ATR
	PDGFRA
	DNAH8
	ANPEP
	CD151
	HMGA1
	PXN
	USP1
	PFKFB3
	CADM1
	PTN
	BTG2
	SNHG7
	MIRLET7G
	MIR7-1
	LINC-PINT
	MIR153-1
	MIR153-2
	MIR624
	MIR663A
	PCAT6
	ENG
	ATF3
	MIR6797
	RPS6
	RBBP6
	ARID4B
	CDC45
	CLIC5
	EIF3L
	ADAT2
	WDR25
	ZNF787
	RBBP9
	EGR1
	MAP2K2
	RFC1
	SOX3
	TK1
	AHSG
	GAS1
	S100A9
	TNFAIP1
	MAP3K20
	PRAME
	PAK5
	SKA1
	SRCIN1
	NKD2
	MIR128-1
	MIR136
	MIR218-1
	MIR299
	LSINCT5
	KDM1A
	LPAR2
	LDOC1
	HSF1
	HSP90AB1
	TERF1
	NR1H2
	MTA2
	ERG
	WNT10B
	BUB3
	CCR7
	PDE4A
	TCF7
	DNASE1L3
	TNKS
	CSN1S1
	CBL
	MIR10A
	LEF1
	SFRP2
	LAMP3
	HDAC6
	RIPK1
	ADAM9
	PLAT
	ATP2A3
	MECP2
	FOSL2
	MVP
	FFAR4
	TGIF2
	MED19
	HCP5
	MIR424
	AFAP1-AS1
	MIR1247
	MIR578
	RPS9
	ELF1
	MAPK10
	BMP5
	FADD
	LATS1
	MIR192
	PIAS4
	H2AX
	PGK1
	IRF8
	MPO
	PRDX2
	BAD
	FOXA1
	SOCS5
	COLGALT1
	FOXP4-AS1
	RBX1
	PSMC2
	YWHAE
	TTLL5
	PAX6
	SFRP1
	MT-ATP6
	MIR511
	CSNK2B
	ADA
	FANCA
	IKZF1
	SUV39H1
	RPL13A
	ESD
	STAT5B
	IRS1
	KDM6B
	ENDOG
	APEH
	DUSP19
	MIR23B
	POU5F1
	PIN1
	ARID1A
	GHRHR
	NINL
	MIR196A2
	GJA1
	PFN1
	KAT5
	PRKCD
	HSPA1A
	CLU
	TMOD4
	AGTR1
	SLC1A3
	GRM5
	AGER
	BCL9
	SAA1
	ADAMTS3
	IL17A
	NOVA1
	AHSA1
	HOXA9
	TCF25
	MACC1
	MIAT
	MIRLET7A1
	MIR222
	MIR127
	LINC00467
	MIR181B2
	MIR487B
	MIR489
	MIR637
	LINC-ROR
	LINC00460
	MIR501
	MIR382
	MIR374A
	MIR376A1
	LINC01133
	MIR487A
	LINC02490
	STK32A-AS1
	LINC02489
	CERNA3
	LINC02488
	CEP57
	RPL34
	ADAMTS19
	NBPF12
	PPIAL4A
	RXRA
	FOXP3
	PDYN
	SERPINB5
	TRAT1
	ZNF77
	MIR584
	MIR548B
	GDF15
	PCOLCE
	CREB3
	NFIL3
	RASAL1
	MIR1225
	KRT1
	ORAI1
	MED1
	H1-5
	DCTN2
	LINC02893
	CUL1
	ACTL6A
	PLAC8
	TNFAIP8L1
	MIR598
	DUXAP9
	UBE2I
	CHI3L1
	HMOX1
	ALOX5
	IFNA2
	CDC5L
	CKAP2
	PLA2G4A
	MIR197
	KIF2B
	CTSK
	LRP1
	PKP2
	LRP8
	FGD1
	STC2
	MIR484
	SNHG3
	YWHAG
	EIF2AK3
	KAT2B
	TACR1
	IGFBP1
	UBC
	TNFRSF8
	ACTA2
	CXCL6
	ERBB3
	FHL2
	HEY1
	NDUFA13
	KLF10
	HACE1
	SLC25A22
	CXCL5
	CXCL16
	SRA1
	DLEU2
	ITGB2-AS1
	LINC00210
	NCOA1
	BAG1
	SNIP1
	ATG14
	TERF2
	KCNN4
	GATA2
	TBP
	MPL
	TCF12
	TAL1
	KLF1
	DDX41
	GYPA
	NLK
	LPAR6
	SAG
	TAF1
	POLR1D
	DDX1
	DYSF
	CRX
	NHP2
	UBTF
	U2AF1
	RPS14
	RPSA
	SEC23B
	POLR1A
	NOP56
	TCOF1
	RBBP4
	RPL22
	SPI1
	POLR3A
	FANCM
	KDM5A
	IL9
	GTF2IRD1
	POLI
	RPL19
	RPS2
	RPL10A
	RPL9
	SBDS
	RPL7
	RPS13
	RPS27A
	ATF7
	FLVCR1
	KIF14
	KIF4A
	RPL23A
	RPL27A
	RPS3A
	RPL12
	RBP3
	RPL3
	RPS23
	RPS5
	THPO
	ANKRD26
	CDK3
	EMG1
	EIF6
	RIOK2
	RPL28
	RPLP1
	RPS15
	RPL24
	RPL3L
	RPS18
	RPL30
	RPL36
	RPL6
	NOP10
	SRP72
	CSDE1
	TSR1
	TFDP2
	RPL37
	RPL14
	RPS4X
	RBBP5
	ASMT
	BYSL
	ESCO2
	ESCO1
	RPL29
	RPS25
	RPS27L
	RPL36AL
	RPS21
	UBR4
	DIMT1
	GAR1
	HEATR1
	PNO1
	RPL38
	RSL24D1
	ZNF699
	BOP1
	PAK1IP1
	RBAK
	RBM19
	RPL36A
	RPL22L1
	DNAJC21
	NMD3
	NOL11
	URB2
	RPF2
	RPL39
	LTV1
	UTP4
	HEATR3
	SMIM3
	MIRLET7E
	SNORA66
	MIR513A1
	MIR513A2
	RPS19P2
	RPS19P1
	HBB-LCR
	LOC119407405
	ADAM10
	PIK3C2A
	DDR1
	EPHA1
	CFL1
	GAK
	EFNA5
	EHD1
	MSI2
	PIGR
	ATG4B
	KRT9
	NPRL2
	RBM25
	GATD3
	TRABD2B
	POTEKP
	CBR3-AS1
	LINC00968
	MIR761
	CSNK1A1
	CASP2
	AREG
	KDM2A
	S100A1
	IRX2
	MMS19
	CNN3
	SPRY4-IT1
	DMP1
	CALR
	CALCR
	NEDD8
	SPARCL1
	MT-TS1
	MST1R
	CYBB
	CD8A
	KCNA5
	TLR9
	THBS2
	BCL2L2
	EFNA3
	EFEMP2
	MAFB
	TACC3
	EFNB2
	TREX1
	SLC31A1
	MYO10
	SLC16A4
	WTAP
	FXYD6
	MTSS1
	CCNT2
	IL27
	CD24
	DBH-AS1
	MIR423
	LINC00689
	MIR411
	FALEC
	MIR655
	PGM5-AS1
	FLVCR1-DT
	MIR1285-1
	CD40
	H1-1
	AGO2
	MELK
	RRAS2
	FZD1
	KRT17
	PTPN14
	RHOB
	SMAD7
	GREM1
	ATG16L1
	RAB23
	CD47
	CDH6
	KHSRP
	FOXO4
	MNX1
	UBQLN2
	HOXB2
	CENPA
	ADGRG1
	CSE1L
	GLIPR1
	HMGN2
	TET1
	IMP3
	NUDT21
	SRGAP2
	STK35
	KIF18B
	SCAI
	H1-2
	BLCAP
	MIR433
	MIR520D
	MIR495
	MIR629
	MIR643
	MIR1228
	MIR1303
	MIR1200
	MIR664B
	MIR1270
	MIR4295
	BTG3-AS1
	LINC02620
	EBLN3P
	PLK4
	UPP1
	PDE3A
	GPI
	CALCRL
	IL1R2
	RAN
	HAS1
	NFYA
	ZBTB7A
	CAMK2A
	GSN
	DICER1
	MCM2
	HLA-A
	ROR1
	AQP1
	MCM3
	TBL1XR1
	APLNR
	DLK1
	GAS6
	ITPKB
	KRT16
	CEACAM1
	PYGB
	SALL4
	SRR
	CCNA1
	KRT2
	SPRED2
	FLOT2
	THBS3
	FAT1
	EEF1G
	DPYSL5
	RRBP1
	BZW2
	IRX1
	DDX46
	P3H1
	NELL2
	RAB27B
	ANO5
	KRT6C
	GTPBP4
	CHRDL2
	CPXM2
	EPSTI1
	CTAG2
	ARMC8
	FBXO22
	MED31
	PRR11
	TRIM7
	TMEM119
	CT45A1
	MIR106B
	DLX6-AS1
	MIR30B
	MIR208A
	MIR454
	MIR1-2
	MIR92B
	MIR627
	MIR103A1
	MIR379
	LINC00612
	MIR504
	MIR557
	SNHG14
	MIR603
	MIR613
	MIR630
	MSTO2P
	LMCD1-AS1
	MIR194-2HG
	UQCRC1
	SULT1A3
	MIR373
	RPS6KA3
	TLR4
	ACTA1
	MMP8
	MAP4K4
	CD81
	ALDH1A1
	ABCC4
	L1CAM
	NR5A2
	TNK2
	CTNND1
	ANGPTL4
	ABCA5
	HSPA6
	FOSL1
	GPNMB
	IL12B
	SDC4
	EEF1D
	SERPINE2
	WNT6
	CDKN2D
	DNAJC3
	RBM10
	PDCD1LG2
	COLEC12
	AMOT
	HEY2
	TRIM29
	RGS12
	VNN2
	IL23A
	DNER
	IL32
	LARP1
	TRA2B
	ZNF217
	FOXL1
	ING4
	WLS
	SESN2
	SPON1
	AVEN
	FAM83H
	LRRC15
	MRPL28
	RASSF4
	BAG6
	TRIM10
	PAQR3
	HHLA2
	H3C1
	TRIM66
	RABL6
	MIR23A
	MIR409
	MIR302B
	GSEC
	GAPLINC
	ILF3-DT
	MIR552
	LINC01410
	NKILA
	GLDC
	MECOM
	BTC
	HSPB8
	DGCR8
	MED15
	CWC27
	HSD17B8
	XK
	TRMT2A
	ZDHHC8
	ARVCF
	SNTB1
	UFD1
	MLN
	AGMO
	CCDC60
	DLEU7
	LRMDA
	FBH1
	DGCR11
	MIR4761
	LINC01311
	LINC01247
	LINC00934
	RPL22P1
	ABHD17AP4
	LOC105370024
	MECOM-AS1
	RPL8P5
	RPSAP11
	RPL7AP70
	ENSG00000232807
	NRBF2P5
	ENSG00000256311
	ENSG00000287375
	ENSG00000273300
	lnc-ACTRT3-5
	HSPE1P23
	ENSG00000215493
	NONHSAG033289.2
	HSALNG0049596
	HSALNG0134077
	NONHSAG012479.2
	piR-57460-560
	RF00017-5054
	LOC105377280
	HSALNG0075894
	HSALNG0049595
	HSALNG0094467
	lnc-CWC27-6
	piR-36748
	MN298114-136
	LOC105370025
	CPNE6
	JAK1
	HSD11B1
	PRKCI
	ACTN4
	STS
	CRABP2
	CDKN3
	TUBA1B
	NSD3
	ALB
	USP7
	MAZ
	PNN
	UCHL1
	TPM1
	SLC16A1
	VRK1
	SNCA
	GLUL
	ABCA1
	CBFB
	RICTOR
	VCAM1
	CCNB2
	CRADD
	BSG
	MPZ
	STIP1
	RETN
	ANXA3
	IL21
	MAP1LC3A
	MAP1LC3B
	TFEB
	TGFB1I1
	CNN1
	CAPN6
	DAAM1
	DAP3
	KMT2C
	MCM8
	WASF3
	TRIM2
	BCAR3
	ALX1
	GALNT1
	SYT7
	CTNNAL1
	FOXP4
	ING5
	SPOCK1
	MAFK
	CCL24
	CCNDBP1
	GADD45GIP1
	TCF21
	TRIM59
	ALKBH5
	C19orf48
	CIP2A
	MIR155HG
	LINC00511
	LOXL1-AS1
	MNX1-AS1
	LINC00265
	LIPG
	HNRNPDL
	PRUNE2
	NR1H4
	HSD11B2
	ITGB5
	PPARA
	HNRNPK
	XBP1
	CDC14A
	BDKRB2
	ADAMTS2
	SRSF3
	RHOD
	MIR665
	PSEN1
	MAP3K7
	IL2RB
	STIM1
	USP9X
	CDH3
	HDAC5
	CTSF
	CRP
	ILK
	TGFB3
	ARG2
	ETV4
	LOXL1
	MDK
	SUV39H2
	VASP
	ARHGEF3
	EPB41L3
	FSCN1
	JMJD6
	MYOCD
	NAA10
	CXCL13
	CXCR5
	CNOT4
	CPNE1
	CXCR6
	FKBP14
	IL15
	LGALS9
	PSMD1
	COPS6
	ACKR2
	DR1
	IL34
	WIPI1
	CCAR2
	DPT
	HOXC10
	USP39
	SLBP
	PIK3IP1
	SOX7
	TNFAIP8L2
	DCAF4
	MIR135A1
	LINC00852
	HAGLROS
	MIR599
	ROR1-AS1
	LOC108961161
	RAB11B-AS1
	POMGNT2
	TP53BP1
	IHH
	GPR108
	THRAP3
	ITGA4
	SLCO1B1
	RRM2
	FOLH1
	PITX1
	STAT5A
	AIRE
	FCGR2A
	CD86
	ABCC5
	ST6GAL1
	CDH4
	BNIP3
	ANXA6
	EDA2R
	MAP3K10
	MFN1
	S100A11
	RIPK3
	CTNNBIP1
	EDAR
	ARID3A
	IFIT2
	HSPB2
	PLXNA4
	GHRH
	CCL18
	CRIP1
	ING2
	TNFSF9
	MAEL
	TUT1
	RLN1
	RTKN2
	LARP4
	MIR193B
	MIR208B
	LINC00473
	MIR28
	MIR19B1
	MIR490
	MIR618
	MIR744
	MIR1284
	MIR548D2
	USP17L9P
	MIR548D1
	ERICD
	HNRNPA2B1
	DCSTAMP
	BRAF
	DNMT3B
	AXIN2
	ATF6
	AXIN1
	BAP1
	P2RY2
	KMT2A
	WNT2
	COL6A1
	IGFBP2
	PUM2
	RSF1
	CSNK2A1
	MYBL2
[truncated: 1,800 more rows]
[truncated: 1 more columns]
